# Supplementary material for: Structure and Metabolically Oriented Efficacy of Fucoidan from Brown Alga Sargassum muticum in the Model of Colony Formation of Melanoma and Breast Cancer Cells
Source: Mar Drugs. 2023 Sep 10;21(9):486. doi: 10.3390/md21090486 (PMC10532595; doi:10.3390/md21090486)
Supplement: Supplementary file 1 [file marinedrugs-21-00486-s001.zip]

Archive with 1 entries (1 files):
- marinedrugs-2596991-supplementary.pdf
